# Supplementary material for: Design-Driven Gel-Based Delivery Systems for Bioactives in Sports Nutrition
Source: Gels. 2026 Jun 11;12(6):525. doi: 10.3390/gels12060525 (PMC13298160; doi:10.3390/gels12060525)
Supplement: Supplementary file 1 [file gels-12-00525-s001.zip]

Archive with 1 entries (1 files):
- gels-4356476-supplementary.pdf
